# Supplementary material for: Antibacterial 3D-Printed Silver Nanoparticle/Poly Lactic-Co-Glycolic Acid (PLGA) Scaffolds for Bone Tissue Engineering
Source: Materials (Basel). 2023 May 23;16(11):3895. doi: 10.3390/ma16113895 (PMC10253518; doi:10.3390/ma16113895)
Supplement: Supplementary file 1 [file materials-16-03895-s001.zip]

Archive with 1 entries (1 files):
- materials-2258338-supplementary.pdf
